# Supplementary material for: Assessment of mucin-related gene alterations following treatment with rebamipide ophthalmic suspension in Sjögren’s syndrome-associated dry eyes
Source: PLoS One. 2020 Nov 24;15(11):e0242617. doi: 10.1371/journal.pone.0242617 (PMC7685436; doi:10.1371/journal.pone.0242617)
Supplement: S1 Table — (XLSX) [file pone.0242617.s001.xlsx]

## Sheet: Control
S1 Table. The raw data of control individuals
No.	Sample No.	Age	Sex	Mucin-related genes
				MUC5AC	MUC16	SPDEF
1	R-2756	75	F	0.175903	0.771573	1.59812
2	R-2757	80	F	0.207764	0.202424	0.731147
3	R-2230	31	F	0.0992941	0.0530967	0.458796
4	R-2231	34	F	0.494064	0.146659	2.03095
5	R-2232	26	M	1.23442	0.577324	1.82818
6	R-2233	26	F	4.45261	0.0912504	4.82116
7	R-2234	53	M	3.54701	0.509493	3.95078
8	R-2235	51	F	2.10923	0.156525	3.7888
9	R-2236	73	F	0.119559	0.181176	0.968826
10	R-2237	74	F	0.812664	0.149281	1.89371
11	R-2844	73	F	1.06456	0.419226	9.18715
12	R-2845	72	F	0.152903	0.31695	1.08377
13	R-2846	76	F	1.54778	0.666725	2.28363
14	R-2847	81	F	0.468425	0.199017	3.20065
15	R-2848	70	F	2.11857	0.530679	3.3216
16	R-2849	66	F	1.25599	0.310294	2.31366
17	R-2850	52	M	13.8677	1.29774	14.7241
18	R-2851	63	F	0.55187	0.499124	8.00319
19	R-2852	63	F	1.60809	0.408898	3.35693
20	R-2853	68	F	2.52549	0.480825	8.36306
21	R-2854	69	F	0.278144	0.453822	2.68157
22	R-2855	38	M	1.52751	1.18923	10.2433
23	R-2856	58	M	10.6459	0.470439	16.2822
24	R-2857	81	F	4.71909	0.635535	8.28282
25	R-2858	73	M	1.58779	0.567575	3.24688
26	R-2859	71	F	0.552484	0.685357	2.24824
27	R-2860	72	F	1.24201	0.320026	1.124
28	R-2861	31	F	1.63814	0.674506	6.10388
29	R-2866	67	F	0.19582	0.195744	1.53955
30	R-2867	83	M	0.58631	0.734838	1.55749
31	R-2868	60	F	1.70155	0.428674	3.9185
32	R-2869	74	F	0.264536	0.14139	1.25018
33	R-2870	56	F	0.749745	0.0715578	2.80321
