# Supplementary material for: Assessment of mucin-related gene alterations following treatment with rebamipide ophthalmic suspension in Sjögren’s syndrome-associated dry eyes
Source: PLoS One. 2020 Nov 24;15(11):e0242617. doi: 10.1371/journal.pone.0242617 (PMC7685436; doi:10.1371/journal.pone.0242617)
Supplement: S2 Table — (XLSX) [file pone.0242617.s002.xlsx]

## Sheet: Dry eye patients
S2 Table. The raw data of the patients with Sjögren syndrome-associated dry eye
SPDEF
Enroll No.	Age	Sex	Right eyes					Left eyes
			Baseline	2W	4W	8W	12W	Baseline	2W	4W	8W	12W
1	47	F	30.8813	6.34845	41.5779	NT	4.04816	8.60649	7.98467	39.305	NT	4.2949
2	45	F	0.313973	5.06676	5.0979	1.11271	0.706153	0.206836	2.57812	2.45087	0.837545	0.621103
3	72	F	5.00391	5.76881	5.85314	4.73277	17.4762	6.24509	7.60437	11.8081	6.17045	9.67725
4	61	F	2.08485	NT	2.29961	6.60042	NT	1.60712	NT	2.90023	1.96833	NT
5	50	F	2.65167	5.63426	10.3674	NT	2.03311	3.17542	2.88401	13.9684	NT	2.61658
6	70	F	0.165317	0.335342	0.708089	0.160021	0.106378	0.184333	0.782008	0.428939	0.48454	0.819161
7	52	F	2.6512	NT	5.59219	12.4982	NT	1.9816	NT	7.93545	11.1994	NT
8	77	F	0.458444	NT	0.45446	2.02166	3.10132	0.436221	NT	0.788462	1.43387	4.26786
9	69	F	2.8236	3.52471	3.74854	3.97166	NT	2.49893	1.66338	2.24266	3.07278	NT
10	59	F	25.7119	14.4588	12.7197	31.0656	NT	17.173	23.9547	23.7358	10.3342	NT
11	55	F	2.51375	NT	1.21903	NT	0.835179	3.86438	NT	1.8753	NT	1.00411
12	67	F	0.983994	0.740392	1.55291	NT	NT	0.623636	0.716546	1.2618	NT	NT
13	50	F	2.08221	NT	3.53941	14.3749	8.96103	5.80537	NT	2.12157	12.7483	6.83984
MUC5AC
Enroll No.	Age	Sex	Right eyes					Left eyes
			Baseline	2W	4W	8W	12W	Baseline	2W	4W	8W	12W
1	47	F	11.9818	2.64758	15.3042	4.14071	4.15189	4.58065	3.41825	16.4757	5.48586	9.47741
2	45	F	1.67129	2.11712	1.08824	0.274826	0.501947	2.27344	0.548056	0.642359	0.347214	0.687095
3	72	F	0.866674	0.673001	0.562886	0.544504	1.3671	2.22444	0.944189	1.85226	0.921094	1.57648
4	61	F	1.09015	NT	0.822408	5.30829	NT	0.522046	NT	0.926047	1.42015	NT
5	50	F	1.46483	2.22902	6.08129	NT	0.601696	1.45777	0.417923	4.43813	NT	1.29713
6	70	F	0.0721999	0.0367476	0.159191	0.0386657	0.0439971	0.0972468	0.1511	0.0937634	0.0979906	0.207616
7	52	F	0.383417	NT	1.18601	4.4699	NT	0.36792	NT	2.11557	3.29521	NT
8	77	F	0.129574	NT	0.221179	0.952236	3.41517	0.183511	NT	0.297439	0.687127	3.43008
9	69	F	1.92681	2.60166	3.79451	2.86948	NT	2.43007	1.4956	1.06222	3.50323	NT
10	59	F	19.5621	7.60284	5.39583	12.5144	NT	10.4792	19.1145	18.2155	2.46358	NT
11	55	F	0.729767	NT	1.26852	NT	3.24427	2.02457	NT	5.10946	NT	0.434481
12	67	F	8.88808	38.2943	5.62063	NT	NT	1.74843	48.7138	4.94847	NT	NT
13	50	F	0.695442	NT	76.7179	572.261	2.23365	1.25889	NT	11.1628	109.144	2.83113
MUC16
Enroll No.	Age	Sex	Right eyes					Left eyes
			投与前	2W	4W	8W	12W	投与前	2W	4W	8W	12W
1	47	F	0.502944	0.346108	2.18342	0.64458	0.602958	0.322958	0.538626	1.37422	0.686047	0.639709
2	45	F	1.17704	0.754675	0.307685	0.120959	0.628197	0.808133	0.384002	0.135337	0.113136	0.22529
3	72	F	0.174439	0.13276	0.0969438	0.0479759	0.22532	0.741875	0.117148	0.090483	0.0705846	0.118356
4	61	F	0.241876	NT	0.269927	0.261626	NT	0.262867	NT	0.250067	0.266964	NT
5	50	F	0.180439	1.29216	0.476925	NT	0.156249	0.172186	0.416882	0.304862	NT	0.126429
6	70	F	0.0145706	0.0670395	0.0595005	0.039751	0.0450023	0.028386	0.0437894	0.0382126	0.0762891	0.0436882
7	52	F	0.876264	NT	0.883361	0.696867	NT	0.935988	NT	1.5621	0.449768	NT
8	77	F	0.306077	NT	0.314336	0.415991	3.50245	0.903454	NT	0.214216	0.557148	6.66363
9	69	F	1.3879	1.05733	2.58924	0.737111	NT	2.70474	1.12521	1.58411	0.840132	NT
10	59	F	1.3717	0.406194	0.299232	0.44322	NT	1.09119	0.443765	1.07611	0.27494	NT
11	55	F	1.01195	NT	0.226839	NT	0.329892	1.20251	NT	0.792236	NT	0.53323
12	67	F	0.323085	0.147573	0.101783	NT	NT	0.27579	0.175734	0.0437733	NT	NT
13	50	F	0.695152	NT	0.105265	0.353607	0.42832	0.76046	NT	0.0864398	0.314897	0.654177
Tear brake-up time
Enroll No.	Age	Sex	Right eyes					Left eyes
			投与前	2W	4W	8W	12W	投与前	2W	4W	8W	12W
1	47	F	3	5	2	5	7	2	8	2	4	4
2	45	F	NT	NT	NT	NT	NT	NT	NT	NT	NT	NT
3	72	F	2	4	4	3	3	4	6	7	3	3
4	61	F	2	NT	NT	NT	0	3	NT	NT	NT	0
5	50	F	2	NT	NT	NT	2	2	NT	NT	NT	2
6	70	F	1	1	NT	3	3	1	1	NT	3	3
7	52	F	0	NT	2	1	1	0	NT	2	1	1
8	77	F	2	NT	3	3	2	2	NT	2	2	2
9	69	F	2	1	2	3	NT	1	2	2	2	NT
10	59	F	0	5	4	6	3	0	2	3	4	3
11	55	F	1	NT	1	NT	2	0	NT	1	NT	2
12	67	F	1	5	3	NT	NT	3	4	3	NT	NT
13	50	F	2	NT	1	2	2	2	NT	1	2	2
Fluorescein staining score
Enroll No.	Age	Sex	Right eyes					Left eyes
			投与前	2W	4W	8W	12W	投与前	2W	4W	8W	12W
1	47	F	1	1	1	1	1	1	1	1	1	1
2	45	F	6	6	NT	2	2	6	6	NT	2	2
3	72	F	1	1	1	0	0	2	1	1	0	0
4	61	F	3	NT	1	0	NT	4	NT	1	1	2
6	50	F	2	4	1	NT	2	2	3	1	NT	2
7	70	F	1	1	1	1	1	1	1	1	1	1
8	52	F	3	NT	5	1	1	6	NT	5	1	3
9	77	F	3	NT	4	4	2	3	NT	4	4	3
10	69	F	6	3	3	3	NT	7	7	4	4	NT
11	59	F	2	1	1	0	7	2	1	1	1	7
12	55	F	8	NT	3	NT	6	8	NT	3	NT	6
13	67	F	5	0	0	NT	NT	1	1	1	NT	NT
14	50	F	4	NT	4	6	6	6	NT	4	6	8
